# Supplementary material for: A nationwide questionnaire study of post-acute symptoms and health problems after SARS-CoV-2 infection in Denmark
Source: Nat Commun. 2022 Jul 21;13:4213. doi: 10.1038/s41467-022-31897-x (PMC9302226; doi:10.1038/s41467-022-31897-x)
Supplement: Supplementary file 4 — Supplementary Data 1 [file 41467_2022_31897_MOESM4_ESM.xlsx]

## Sheet: Suppl Data 1
		Female (n = 93 494)			Male (n = 59 386)
Symptom	Age group (years)	Positive (n, %)	Negative (n, %)	RD (95% CI)	Positive (n, %)	Negative (n, %)	RD (95% CI)
Abdominal pain	15-19	49 (3.2%)	69 (3.2%)	0.08 (-1.21, 1.45)	9 (1.1%)	22 (2.2%)	-1.25 (-2.54, 0.09)
	20-29	179 (3.0%)	198 (3.2%)	-0.09 (-0.74, 0.55)	55 (1.8%)	40 (1.5%)	0.34 (-0.38, 1.08)
	30-39	162 (3.3%)	216 (3.3%)	0.03 (-0.61, 0.74)	56 (1.9%)	51 (1.6%)	0.34 (-0.35, 1.06)
	40-49	180 (2.6%)	218 (2.0%)	0.55 (0.10, 1.02)	69 (1.6%)	72 (1.4%)	0.24 (-0.27, 0.76)
	50-59	226 (2.6%)	251 (1.6%)	0.99 (0.62, 1.38)	72 (1.1%)	70 (0.8%)	0.29 (-0.01, 0.62)
	60-69	98 (1.9%)	107 (1.0%)	0.91 (0.51, 1.30)	44 (1.0%)	44 (0.6%)	0.39 (0.09, 0.69)
	70+	23 (0.8%)	30 (0.6%)	0.22 (-0.13, 0.60)	19 (0.6%)	22 (0.4%)	0.21 (-0.06, 0.53)
Dyspnea	15-19	53 (3.5%)	34 (1.6%)	2.37 (1.09, 3.65)	13 (1.6%)	10 (1.0%)	0.71 (-0.54, 1.94)
	20-29	252 (4.3%)	80 (1.3%)	3.48 (2.81, 4.16)	84 (2.7%)	23 (0.9%)	2.22 (1.40, 2.97)
	30-39	305 (6.1%)	77 (1.2%)	5.35 (4.60, 6.10)	123 (4.1%)	23 (0.7%)	3.77 (2.98, 4.63)
	40-49	509 (7.2%)	117 (1.1%)	6.25 (5.61, 6.90)	250 (5.8%)	48 (0.9%)	5.08 (4.37, 5.89)
	50-59	614 (7.2%)	171 (1.1%)	5.94 (5.37, 6.51)	376 (5.9%)	71 (0.8%)	4.98 (4.36, 5.55)
	60-69	303 (6.0%)	68 (0.6%)	5.04 (4.44, 5.68)	235 (5.3%)	49 (0.6%)	4.30 (3.67, 4.95)
	70+	76 (2.7%)	22 (0.4%)	2.10 (1.49, 2.68)	84 (2.8%)	20 (0.4%)	2.22 (1.64, 2.79)
Chest pain	15-19	57 (3.8%)	32 (1.5%)	2.62 (1.43, 3.98)	14 (1.7%)	10 (1.0%)	0.78 (-0.38, 2.05)
	20-29	214 (3.6%)	85 (1.4%)	2.57 (1.97, 3.21)	69 (2.2%)	29 (1.1%)	1.30 (0.48, 2.01)
	30-39	182 (3.7%)	75 (1.1%)	2.79 (2.13, 3.50)	85 (2.8%)	41 (1.3%)	1.74 (1.00, 2.52)
	40-49	279 (4.0%)	127 (1.2%)	2.90 (2.36, 3.41)	107 (2.5%)	42 (0.8%)	1.72 (1.19, 2.28)
	50-59	286 (3.3%)	133 (0.9%)	2.46 (2.06, 2.89)	154 (2.4%)	59 (0.7%)	1.64 (1.26, 2.05)
	60-69	104 (2.1%)	68 (0.6%)	1.35 (0.97, 1.75)	87 (1.9%)	48 (0.6%)	1.20 (0.81, 1.61)
	70+	24 (0.8%)	13 (0.2%)	0.53 (0.24, 0.86)	33 (1.1%)	18 (0.3%)	0.67 (0.34, 1.03)
Chills	15-19	41 (2.7%)	45 (2.1%)	0.72 (-0.53, 1.85)	6 (0.7%)	16 (1.6%)	-0.96 (-2.04, 0.04)
	20-29	140 (2.4%)	127 (2.0%)	0.41 (-0.17, 1.01)	37 (1.2%)	35 (1.3%)	-0.11 (-0.80, 0.53)
	30-39	122 (2.5%)	141 (2.1%)	0.35 (-0.22, 0.96)	52 (1.7%)	59 (1.8%)	-0.07 (-0.77, 0.61)
	40-49	147 (2.1%)	156 (1.4%)	0.65 (0.23, 1.08)	51 (1.2%)	57 (1.1%)	0.10 (-0.34, 0.52)
	50-59	164 (1.9%)	173 (1.1%)	0.78 (0.45, 1.10)	76 (1.2%)	53 (0.6%)	0.54 (0.25, 0.85)
	60-69	46 (0.9%)	60 (0.5%)	0.34 (0.08, 0.62)	43 (1.0%)	29 (0.4%)	0.54 (0.25, 0.84)
	70+	22 (0.8%)	17 (0.3%)	0.41 (0.09, 0.77)	19 (0.6%)	12 (0.2%)	0.37 (0.10, 0.66)
Cough	15-19	152 (10.1%)	244 (11.3%)	-1.32 (-3.49, 0.80)	55 (6.6%)	100 (9.8%)	-3.49 (-6.02, -0.92)
	20-29	399 (6.8%)	540 (8.6%)	-1.86 (-2.85, -0.89)	181 (5.8%)	180 (6.7%)	-0.92 (-2.22, 0.42)
	30-39	273 (5.5%)	387 (5.9%)	-0.36 (-1.21, 0.49)	169 (5.6%)	171 (5.2%)	0.41 (-0.73, 1.58)
	40-49	363 (5.2%)	590 (5.5%)	-0.33 (-1.00, 0.34)	171 (3.9%)	247 (4.6%)	-0.73 (-1.57, 0.14)
	50-59	441 (5.2%)	642 (4.2%)	0.98 (0.41, 1.54)	261 (4.1%)	277 (3.3%)	0.76 (0.16, 1.37)
	60-69	204 (4.0%)	316 (2.8%)	1.15 (0.52, 1.74)	117 (2.6%)	196 (2.5%)	0.10 (-0.43, 0.68)
	70+	89 (3.2%)	102 (1.9%)	1.19 (0.45, 1.92)	81 (2.7%)	85 (1.5%)	1.15 (0.52, 1.79)
Diarrhoea	15-19	31 (2.1%)	40 (1.8%)	0.25 (-0.79, 1.32)	13 (1.6%)	19 (1.9%)	-0.36 (-1.75, 0.90)
	20-29	136 (2.3%)	158 (2.5%)	-0.19 (-0.84, 0.40)	55 (1.8%)	44 (1.6%)	0.18 (-0.57, 0.91)
	30-39	147 (3.0%)	183 (2.8%)	0.22 (-0.48, 0.85)	69 (2.3%)	48 (1.5%)	0.91 (0.15, 1.64)
	40-49	166 (2.4%)	177 (1.6%)	0.73 (0.31, 1.20)	65 (1.5%)	89 (1.7%)	-0.19 (-0.71, 0.31)
	50-59	199 (2.3%)	218 (1.4%)	0.89 (0.53, 1.28)	80 (1.2%)	82 (1.0%)	0.27 (-0.08, 0.60)
	60-69	74 (1.5%)	128 (1.1%)	0.28 (-0.05, 0.64)	43 (1.0%)	75 (1.0%)	0.00 (-0.30, 0.32)
	70+	25 (0.9%)	39 (0.7%)	0.13 (-0.23, 0.53)	19 (0.6%)	38 (0.7%)	-0.04 (-0.35, 0.29)
Dizziness	15-19	84 (5.6%)	75 (3.5%)	2.38 (0.84, 3.99)	12 (1.4%)	24 (2.4%)	-1.03 (-2.48, 0.30)
	20-29	305 (5.2%)	218 (3.5%)	1.92 (1.09, 2.69)	70 (2.2%)	55 (2.1%)	0.25 (-0.61, 1.00)
	30-39	321 (6.5%)	197 (3.0%)	3.74 (2.83, 4.61)	98 (3.2%)	55 (1.7%)	1.70 (0.87, 2.55)
	40-49	400 (5.7%)	226 (2.1%)	3.68 (3.05, 4.29)	140 (3.2%)	65 (1.2%)	2.05 (1.42, 2.67)
	50-59	438 (5.1%)	260 (1.7%)	3.42 (2.87, 3.94)	160 (2.5%)	79 (0.9%)	1.53 (1.11, 1.94)
	60-69	164 (3.2%)	119 (1.1%)	2.06 (1.56, 2.58)	108 (2.4%)	52 (0.7%)	1.62 (1.17, 2.07)
	70+	64 (2.3%)	33 (0.6%)	1.51 (0.98, 2.05)	66 (2.2%)	37 (0.7%)	1.38 (0.88, 1.90)
Fatigue/exhaustion	15-19	179 (11.8%)	108 (5.0%)	7.37 (5.41, 9.49)	53 (6.3%)	46 (4.5%)	1.98 (-0.32, 4.25)
	20-29	651 (11.1%)	339 (5.4%)	5.99 (5.00, 7.02)	215 (6.9%)	125 (4.7%)	2.41 (1.13, 3.72)
	30-39	764 (15.4%)	310 (4.7%)	10.93 (9.74, 12.11)	277 (9.2%)	123 (3.8%)	5.61 (4.37, 6.85)
	40-49	1061 (15.1%)	459 (4.3%)	10.84 (9.94, 11.79)	510 (11.8%)	208 (3.9%)	7.93 (6.84, 9.12)
	50-59	1218 (14.3%)	501 (3.2%)	10.91 (10.11, 11.74)	692 (10.8%)	216 (2.6%)	8.17 (7.28, 8.92)
	60-69	525 (10.4%)	212 (1.9%)	8.29 (7.47, 9.15)	359 (8.0%)	118 (1.5%)	6.35 (5.56, 7.19)
	70+	149 (5.3%)	52 (1.0%)	4.24 (3.41, 5.09)	146 (4.9%)	51 (0.9%)	3.92 (3.10, 4.75)
Fever	15-19	59 (3.9%)	98 (4.5%)	-0.66 (-2.01, 0.83)	24 (2.9%)	31 (3.0%)	-0.19 (-1.86, 1.53)
	20-29	225 (3.8%)	240 (3.8%)	0.03 (-0.72, 0.73)	75 (2.4%)	78 (2.9%)	-0.51 (-1.37, 0.31)
	30-39	157 (3.2%)	200 (3.0%)	0.14 (-0.49, 0.82)	90 (3.0%)	73 (2.2%)	0.82 (-0.01, 1.66)
	40-49	169 (2.4%)	224 (2.1%)	0.32 (-0.18, 0.77)	87 (2.0%)	94 (1.8%)	0.24 (-0.32, 0.78)
	50-59	196 (2.3%)	259 (1.7%)	0.60 (0.23, 0.98)	110 (1.7%)	90 (1.1%)	0.64 (0.25, 1.02)
	60-69	60 (1.2%)	111 (1.0%)	0.17 (-0.16, 0.50)	57 (1.3%)	53 (0.7%)	0.56 (0.24, 0.92)
	70+	22 (0.8%)	19 (0.4%)	0.39 (0.06, 0.77)	31 (1.0%)	14 (0.2%)	0.72 (0.39, 1.08)
Headache	15-19	121 (8.0%)	120 (5.5%)	2.59 (0.99, 4.33)	34 (4.1%)	51 (5.0%)	-0.99 (-2.96, 0.86)
	20-29	460 (7.8%)	329 (5.2%)	2.68 (1.80, 3.63)	163 (5.2%)	129 (4.8%)	0.44 (-0.70, 1.59)
	30-39	504 (10.2%)	326 (5.0%)	5.26 (4.28, 6.17)	206 (6.8%)	135 (4.1%)	2.77 (1.53, 3.92)
	40-49	599 (8.5%)	421 (3.9%)	4.59 (3.86, 5.33)	265 (6.1%)	200 (3.8%)	2.37 (1.49, 3.28)
	50-59	657 (7.7%)	482 (3.1%)	4.52 (3.90, 5.16)	244 (3.8%)	219 (2.6%)	1.21 (0.62, 1.82)
	60-69	241 (4.8%)	223 (2.0%)	2.71 (2.07, 3.39)	146 (3.3%)	138 (1.8%)	1.48 (0.91, 2.10)
	70+	59 (2.1%)	58 (1.1%)	0.99 (0.40, 1.59)	41 (1.4%)	37 (0.7%)	0.71 (0.24, 1.19)
Hot flushes/sweat	15-19	66 (4.4%)	71 (3.3%)	1.24 (-0.13, 2.66)	17 (2.0%)	21 (2.1%)	-0.02 (-1.41, 1.52)
	20-29	253 (4.3%)	229 (3.6%)	0.75 (0.01, 1.47)	63 (2.0%)	49 (1.8%)	0.24 (-0.53, 1.01)
	30-39	227 (4.6%)	188 (2.9%)	1.83 (1.15, 2.57)	90 (3.0%)	71 (2.2%)	0.89 (0.06, 1.73)
	40-49	358 (5.1%)	261 (2.4%)	2.70 (2.13, 3.29)	118 (2.7%)	98 (1.8%)	0.90 (0.28, 1.53)
	50-59	386 (4.5%)	228 (1.5%)	2.98 (2.53, 3.47)	161 (2.5%)	98 (1.2%)	1.33 (0.89, 1.75)
	60-69	152 (3.0%)	120 (1.1%)	1.83 (1.34, 2.34)	74 (1.7%)	67 (0.9%)	0.75 (0.36, 1.14)
	70+	48 (1.7%)	29 (0.5%)	1.08 (0.63, 1.59)	34 (1.1%)	20 (0.4%)	0.73 (0.34, 1.13)
Dysosmia	15-19	207 (13.7%)	52 (2.4%)	11.77 (9.80, 13.72)	83 (9.9%)	18 (1.8%)	8.46 (6.08, 10.72)
	20-29	854 (14.5%)	77 (1.2%)	13.60 (12.61, 14.61)	401 (12.8%)	17 (0.6%)	12.57 (11.3, 13.82)
	30-39	743 (15.0%)	64 (1.0%)	14.13 (13.07, 15.19)	370 (12.3%)	23 (0.7%)	11.84 (10.65, 13.13)
	40-49	1057 (15.0%)	106 (1.0%)	14.01 (13.14, 14.90)	484 (11.2%)	38 (0.7%)	10.55 (9.62, 11.62)
	50-59	1068 (12.5%)	92 (0.6%)	11.79 (11.07, 12.49)	531 (8.3%)	40 (0.5%)	7.80 (7.11, 8.47)
	60-69	407 (8.0%)	39 (0.3%)	7.54 (6.78, 8.31)	269 (6.0%)	19 (0.2%)	5.69 (4.95, 6.38)
	70+	109 (3.9%)	9 (0.2%)	3.66 (2.99, 4.42)	91 (3.1%)	10 (0.2%)	2.85 (2.27, 3.49)
Dysgeusia	15-19	155 (10.3%)	27 (1.2%)	9.56 (7.87, 11.23)	59 (7.0%)	5 (0.5%)	6.97 (5.25, 8.92)
	20-29	635 (10.8%)	64 (1.0%)	10.19 (9.30, 11.09)	303 (9.7%)	18 (0.7%)	9.54 (8.38, 10.74)
	30-39	591 (11.9%)	63 (1.0%)	11.21 (10.26, 12.31)	273 (9.0%)	19 (0.6%)	8.85 (7.68, 10.01)
	40-49	858 (12.2%)	107 (1.0%)	11.26 (10.51, 11.97)	378 (8.7%)	34 (0.6%)	8.25 (7.39, 9.16)
	50-59	917 (10.7%)	88 (0.6%)	10.05 (9.42, 10.75)	428 (6.7%)	37 (0.4%)	6.24 (5.65, 6.88)
	60-69	348 (6.9%)	46 (0.4%)	6.26 (5.57, 6.96)	221 (5.0%)	20 (0.3%)	4.56 (3.93, 5.22)
	70+	114 (4.0%)	15 (0.3%)	3.60 (2.90, 4.32)	85 (2.9%)	8 (0.1%)	2.58 (2.03, 3.20)
Muscle/joint pain	15-19	64 (4.2%)	74 (3.4%)	0.89 (-0.42, 2.23)	15 (1.8%)	14 (1.4%)	0.46 (-0.71, 1.64)
	20-29	293 (5.0%)	218 (3.5%)	1.61 (0.86, 2.35)	96 (3.1%)	68 (2.5%)	0.59 (-0.27, 1.53)
	30-39	363 (7.3%)	238 (3.6%)	3.79 (2.91, 4.61)	150 (5.0%)	99 (3.0%)	2.02 (0.97, 3.08)
	40-49	525 (7.5%)	291 (2.7%)	4.76 (4.08, 5.39)	217 (5.0%)	115 (2.2%)	2.88 (2.14, 3.64)
	50-59	606 (7.1%)	266 (1.7%)	5.30 (4.72, 5.92)	331 (5.2%)	123 (1.5%)	3.68 (3.11, 4.29)
	60-69	241 (4.8%)	113 (1.0%)	3.66 (3.04, 4.29)	180 (4.0%)	87 (1.1%)	2.84 (2.27, 3.44)
	70+	63 (2.2%)	29 (0.5%)	1.66 (1.08, 2.28)	73 (2.5%)	37 (0.7%)	1.74 (1.22, 2.31)
Nausea	15-19	57 (3.8%)	70 (3.2%)	0.66 (-0.75, 2.09)	10 (1.2%)	19 (1.9%)	-0.80 (-2.11, 0.45)
	20-29	223 (3.8%)	216 (3.4%)	0.44 (-0.31, 1.23)	45 (1.4%)	33 (1.2%)	0.28 (-0.43, 0.99)
	30-39	163 (3.3%)	214 (3.3%)	0.08 (-0.69, 0.85)	52 (1.7%)	58 (1.8%)	-0.03 (-0.76, 0.68)
	40-49	178 (2.5%)	197 (1.8%)	0.72 (0.25, 1.19)	42 (1.0%)	49 (0.9%)	0.04 (-0.35, 0.49)
	50-59	203 (2.4%)	214 (1.4%)	0.96 (0.61, 1.35)	59 (0.9%)	44 (0.5%)	0.39 (0.10, 0.65)
	60-69	72 (1.4%)	110 (1.0%)	0.39 (0.03, 0.77)	30 (0.7%)	29 (0.4%)	0.27 (0.02, 0.51)
	70+	31 (1.1%)	25 (0.5%)	0.55 (0.18, 0.94)	14 (0.5%)	16 (0.3%)	0.15 (-0.08, 0.38)
Red runny eyes	15-19	27 (1.8%)	54 (2.5%)	-0.78 (-1.78, 0.22)	6 (0.7%)	19 (1.9%)	-1.26 (-2.38, -0.16)
	20-29	94 (1.6%)	92 (1.5%)	0.15 (-0.32, 0.63)	35 (1.1%)	20 (0.7%)	0.42 (-0.12, 0.94)
	30-39	88 (1.8%)	82 (1.2%)	0.57 (0.08, 1.10)	40 (1.3%)	27 (0.8%)	0.55 (0.02, 1.09)
	40-49	137 (1.9%)	113 (1.0%)	0.92 (0.54, 1.32)	39 (0.9%)	31 (0.6%)	0.31 (-0.05, 0.67)
	50-59	155 (1.8%)	126 (0.8%)	0.98 (0.65, 1.28)	63 (1.0%)	57 (0.7%)	0.29 (0.00, 0.58)
	60-69	59 (1.2%)	53 (0.5%)	0.65 (0.32, 0.95)	38 (0.9%)	41 (0.5%)	0.30 (0.01, 0.59)
	70+	20 (0.7%)	15 (0.3%)	0.38 (0.09, 0.70)	21 (0.7%)	18 (0.3%)	0.33 (0.05, 0.66)
Reduced appetite	15-19	115 (7.6%)	71 (3.3%)	4.89 (3.24, 6.62)	32 (3.8%)	15 (1.5%)	2.63 (1.10, 4.28)
	20-29	297 (5.0%)	200 (3.2%)	2.08 (1.30, 2.81)	89 (2.8%)	37 (1.4%)	1.68 (0.91, 2.43)
	30-39	215 (4.3%)	173 (2.6%)	1.86 (1.11, 2.61)	73 (2.4%)	43 (1.3%)	1.24 (0.51, 2.01)
	40-49	222 (3.2%)	181 (1.7%)	1.53 (1.03, 2.04)	86 (2.0%)	53 (1.0%)	1.03 (0.52, 1.56)
	50-59	239 (2.8%)	164 (1.1%)	1.72 (1.35, 2.11)	116 (1.8%)	53 (0.6%)	1.17 (0.79, 1.52)
	60-69	101 (2.0%)	90 (0.8%)	1.11 (0.73, 1.54)	62 (1.4%)	35 (0.4%)	0.86 (0.54, 1.21)
	70+	70 (2.5%)	33 (0.6%)	1.63 (1.10, 2.17)	55 (1.8%)	28 (0.5%)	1.14 (0.73, 1.64)
Reduced strength legs/arms	15-19	50 (3.3%)	39 (1.8%)	1.75 (0.54, 2.95)	17 (2.0%)	5 (0.5%)	1.76 (0.61, 3.03)
	20-29	195 (3.3%)	84 (1.3%)	2.25 (1.64, 2.85)	84 (2.7%)	21 (0.8%)	2.17 (1.47, 2.92)
	30-39	294 (5.9%)	112 (1.7%)	4.63 (3.81, 5.41)	140 (4.6%)	48 (1.5%)	3.43 (2.58, 4.36)
	40-49	488 (6.9%)	147 (1.4%)	5.79 (5.16, 6.43)	237 (5.5%)	79 (1.5%)	4.03 (3.27, 4.80)
	50-59	673 (7.9%)	195 (1.3%)	6.63 (6.03, 7.25)	421 (6.6%)	86 (1.0%)	5.34 (4.67, 5.95)
	60-69	315 (6.2%)	75 (0.7%)	5.32 (4.68, 6.02)	234 (5.2%)	56 (0.7%)	4.09 (3.51, 4.68)
	70+	104 (3.7%)	36 (0.7%)	2.71 (2.03, 3.38)	129 (4.3%)	41 (0.7%)	3.11 (2.42, 3.83)
Runny nose	15-19	122 (8.1%)	206 (9.5%)	-1.52 (-3.39, 0.43)	41 (4.9%)	87 (8.5%)	-3.82 (-6.18, -1.53)
	20-29	368 (6.3%)	478 (7.6%)	-1.39 (-2.29, -0.45)	145 (4.6%)	148 (5.5%)	-0.89 (-2.08, 0.36)
	30-39	250 (5.0%)	389 (5.9%)	-0.89 (-1.73, -0.02)	122 (4.0%)	140 (4.3%)	-0.22 (-1.21, 0.77)
	40-49	285 (4.0%)	504 (4.7%)	-0.66 (-1.23, -0.06)	157 (3.6%)	217 (4.1%)	-0.47 (-1.20, 0.32)
	50-59	348 (4.1%)	536 (3.5%)	0.58 (0.04, 1.06)	175 (2.7%)	213 (2.5%)	0.19 (-0.30, 0.75)
	60-69	157 (3.1%)	249 (2.2%)	0.83 (0.37, 1.40)	107 (2.4%)	151 (1.9%)	0.44 (-0.11, 0.97)
	70+	51 (1.8%)	71 (1.3%)	0.44 (-0.14, 1.03)	48 (1.6%)	85 (1.5%)	0.09 (-0.41, 0.65)
Sleeping legs/arms	15-19	54 (3.6%)	41 (1.9%)	1.91 (0.68, 3.14)	12 (1.4%)	10 (1.0%)	0.51 (-0.61, 1.60)
	20-29	193 (3.3%)	123 (2.0%)	1.49 (0.88, 2.12)	71 (2.3%)	38 (1.4%)	0.99 (0.25, 1.82)
	30-39	301 (6.1%)	147 (2.2%)	4.11 (3.34, 4.90)	122 (4.0%)	45 (1.4%)	2.90 (2.05, 3.82)
	40-49	475 (6.7%)	201 (1.9%)	4.99 (4.39, 5.66)	169 (3.9%)	72 (1.4%)	2.60 (1.91, 3.33)
	50-59	557 (6.5%)	228 (1.5%)	4.98 (4.37, 5.54)	297 (4.6%)	81 (1.0%)	3.59 (3.05, 4.14)
	60-69	255 (5.0%)	109 (1.0%)	3.85 (3.26, 4.41)	167 (3.7%)	68 (0.9%)	2.65 (2.14, 3.22)
	70+	81 (2.9%)	35 (0.7%)	2.02 (1.43, 2.65)	87 (2.9%)	38 (0.7%)	2.01 (1.40, 2.58)
Sore throat	15-19	128 (8.5%)	223 (10.3%)	-1.96 (-3.95, -0.02)	41 (4.9%)	97 (9.5%)	-4.93 (-7.47, -2.54)
	20-29	384 (6.5%)	518 (8.3%)	-1.77 (-2.77, -0.78)	146 (4.7%)	156 (5.8%)	-1.16 (-2.26, 0.12)
	30-39	242 (4.9%)	387 (5.9%)	-1.00 (-1.78, -0.17)	112 (3.7%)	145 (4.4%)	-0.72 (-1.70, 0.22)
	40-49	324 (4.6%)	613 (5.7%)	-1.10 (-1.75, -0.43)	135 (3.1%)	195 (3.7%)	-0.57 (-1.25, 0.17)
	50-59	341 (4.0%)	608 (3.9%)	0.04 (-0.46, 0.56)	146 (2.3%)	192 (2.3%)	-0.01 (-0.51, 0.45)
	60-69	138 (2.7%)	296 (2.7%)	0.05 (-0.46, 0.57)	65 (1.5%)	130 (1.7%)	-0.20 (-0.63, 0.22)
	70+	43 (1.5%)	80 (1.5%)	0.00 (-0.48, 0.55)	37 (1.2%)	50 (0.9%)	0.33 (-0.13, 0.79)
