# Supplementary material for: A nationwide questionnaire study of post-acute symptoms and health problems after SARS-CoV-2 infection in Denmark
Source: Nat Commun. 2022 Jul 21;13:4213. doi: 10.1038/s41467-022-31897-x (PMC9302226; doi:10.1038/s41467-022-31897-x)
Supplement: Supplementary file 5 — Supplementary Data 2 [file 41467_2022_31897_MOESM5_ESM.xlsx]

## Sheet: Suppl Data 2
		Female (n = 93 494)			Male (n = 59 386)
Medical diagnosis	Age group (years)	Positive (n, %)	Negative (n, %)	RD (95% CI)	Positive (n, %)	Negative (n, %)	RD (95% CI)
Difficulties concentrating	15-19	407 (33.0%)	161 (9.6%)	25.28 (21.91, 28.27)	123 (17.1%)	43 (5.1%)	13.40 (9.98, 16.61)
	20-29	1712 (33.8%)	279 (5.4%)	30.27 (28.71, 31.75)	628 (22.5%)	102 (4.5%)	19.91 (17.83, 21.87)
	30-39	1711 (37.9%)	316 (5.5%)	33.73 (31.98, 35.34)	754 (27.0%)	100 (3.4%)	25.20 (23.37, 27.15)
	40-49	2562 (39.5%)	442 (4.7%)	35.57 (34.36, 36.94)	1136 (27.8%)	156 (3.2%)	25.47 (23.96, 27.03)
	50-59	2966 (37.6%)	531 (3.8%)	33.71 (32.63, 34.83)	1638 (26.8%)	206 (2.6%)	24.29 (23.20, 25.40)
	60-69	1324 (27.6%)	197 (1.9%)	24.85 (23.68, 26.27)	926 (21.6%)	130 (1.7%)	19.03 (17.82, 20.30)
	70+	428 (15.7%)	61 (1.2%)	13.61 (12.38, 14.94)	405 (14.2%)	88 (1.6%)	11.48 (10.38, 12.80)
Memory issues	15-19	350 (26.0%)	103 (5.5%)	22.60 (19.91, 25.24)	105 (13.7%)	34 (3.6%)	11.25 (8.31, 14.30)
	20-29	1502 (28.1%)	286 (5.3%)	24.67 (23.37, 26.15)	496 (17.0%)	91 (3.8%)	14.84 (13.12, 16.58)
	30-39	1616 (36.1%)	331 (5.9%)	31.80 (30.24, 33.32)	592 (21.0%)	93 (3.1%)	19.24 (17.47, 20.99)
	40-49	2532 (40.0%)	481 (5.2%)	35.74 (34.44, 37.03)	1072 (26.3%)	175 (3.6%)	23.60 (22.35, 25.11)
	50-59	3075 (39.4%)	583 (4.3%)	35.25 (34.07, 36.34)	1582 (26.0%)	245 (3.1%)	22.89 (21.67, 24.14)
	60-69	1376 (29.0%)	260 (2.5%)	25.65 (24.42, 26.98)	944 (22.5%)	160 (2.2%)	19.28 (17.97, 20.62)
	70+	450 (17.0%)	82 (1.7%)	14.21 (12.83, 15.60)	457 (16.6%)	133 (2.6%)	12.65 (11.37, 14.05)
Mental exhaustion	15-19	537 (46.8%)	280 (18.9%)	29.28 (26.00, 32.78)	176 (24.3%)	82 (9.8%)	15.84 (11.78, 19.80)
	20-29	2228 (46.0%)	634 (14.2%)	33.19 (31.38, 35.04)	796 (28.8%)	251 (11.7%)	18.58 (16.29, 20.87)
	30-39	2047 (47.6%)	638 (12.5%)	36.20 (34.39, 38.00)	941 (34.7%)	227 (8.4%)	27.70 (25.54, 29.75)
	40-49	3049 (48.9%)	920 (10.4%)	39.14 (37.67, 40.42)	1421 (35.7%)	346 (7.5%)	29.01 (27.30, 30.79)
	50-59	3652 (47.0%)	1069 (8.1%)	39.00 (37.84, 40.13)	2089 (34.3%)	457 (6.0%)	28.48 (27.25, 29.81)
	60-69	1737 (36.3%)	474 (4.7%)	30.97 (29.55, 32.35)	1145 (26.8%)	273 (3.7%)	22.30 (20.91, 23.63)
	70+	544 (20.0%)	98 (2.0%)	17.38 (15.94, 18.90)	448 (15.6%)	128 (2.4%)	12.29 (10.99, 13.68)
Physical exhaustion	15-19	608 (46.4%)	213 (12.2%)	36.30 (32.77, 39.41)	179 (23.2%)	58 (6.5%)	18.45 (14.87, 22.38)
	20-29	2466 (47.3%)	547 (10.6%)	38.41 (36.73, 39.94)	895 (31.0%)	195 (8.4%)	24.66 (22.47, 26.87)
	30-39	2290 (51.4%)	593 (10.9%)	41.81 (40.21, 43.45)	1121 (40.3%)	205 (7.1%)	34.97 (32.94, 37.02)
	40-49	3544 (55.3%)	875 (9.5%)	46.53 (45.12, 47.94)	1798 (44.4%)	330 (6.9%)	38.62 (36.97, 40.39)
	50-59	4302 (54.7%)	1109 (8.2%)	46.73 (45.50, 47.87)	2639 (43.5%)	446 (5.8%)	37.93 (36.49, 39.37)
	60-69	2262 (47.6%)	580 (5.8%)	41.15 (39.80, 42.71)	1663 (39.7%)	335 (4.7%)	34.05 (32.46, 35.56)
	70+	887 (34.1%)	176 (3.7%)	29.33 (27.52, 31.27)	838 (30.5%)	217 (4.2%)	24.63 (22.92, 26.39)
Sleep problems	15-19	292 (23.9%)	193 (11.3%)	13.57 (10.64, 16.62)	112 (15.6%)	60 (7.1%)	9.23 (5.91, 12.83)
	20-29	1054 (21.6%)	425 (8.7%)	13.78 (12.26, 15.19)	431 (15.9%)	168 (7.7%)	9.08 (7.14, 11.05)
	30-39	988 (23.2%)	458 (8.6%)	15.34 (13.82, 16.91)	466 (17.6%)	157 (5.7%)	12.72 (10.86, 14.90)
	40-49	1600 (27.1%)	740 (8.4%)	19.06 (17.83, 20.38)	774 (20.4%)	292 (6.4%)	14.36 (12.88, 15.96)
	50-59	2278 (33.4%)	1006 (8.3%)	25.04 (23.87, 26.23)	1214 (21.3%)	380 (5.2%)	16.08 (14.88, 17.30)
	60-69	1071 (26.0%)	483 (5.4%)	19.98 (18.54, 21.25)	780 (19.4%)	257 (3.7%)	14.93 (13.64, 16.24)
	70+	443 (19.1%)	157 (3.6%)	14.55 (12.90, 16.11)	347 (12.8%)	160 (3.1%)	8.84 (7.65, 10.13)
