# Supplementary material for: A nationwide questionnaire study of post-acute symptoms and health problems after SARS-CoV-2 infection in Denmark
Source: Nat Commun. 2022 Jul 21;13:4213. doi: 10.1038/s41467-022-31897-x (PMC9302226; doi:10.1038/s41467-022-31897-x)
Supplement: Supplementary file 6 — Supplementary Data 3 [file 41467_2022_31897_MOESM6_ESM.xlsx]

## Sheet: Suppl Data 3
		Female (n = 93 494)			Male (n = 59 386)
Medical diagnosis	Age group (years)	Positive (n, %)	Negative (n, %)	RD (95% CI)	Positive (n, %)	Negative (n, %)	RD (95% CI)
Depression	15-19	87 (6.2%)	99 (5.1%)	1.23 (-0.37, 2.99)	29 (3.6%)	26 (2.7%)	0.98 (-0.86, 2.76)
	20-29	244 (4.8%)	177 (3.3%)	1.65 (0.78, 2.51)	105 (3.6%)	82 (3.4%)	0.31 (-0.73, 1.38)
	30-39	188 (4.5%)	118 (2.2%)	2.53 (1.69, 3.32)	91 (3.3%)	61 (2.1%)	1.33 (0.45, 2.20)
	40-49	194 (3.2%)	182 (2.0%)	1.28 (0.72, 1.84)	119 (3.0%)	92 (1.9%)	1.12 (0.45, 1.80)
	50-59	227 (3.0%)	284 (2.1%)	0.89 (0.44, 1.36)	174 (2.9%)	180 (2.3%)	0.61 (0.11, 1.14)
	60-69	116 (2.6%)	200 (2.0%)	0.49 (-0.01, 1.01)	119 (2.9%)	158 (2.2%)	0.64 (0.05, 1.22)
	70+	101 (3.9%)	112 (2.3%)	1.39 (0.68, 2.10)	89 (3.2%)	99 (1.8%)	1.09 (0.51, 1.71)
Anxiety	15-19	77 (5.9%)	103 (5.6%)	0.32 (-1.34, 2.08)	24 (3.0%)	18 (1.9%)	1.20 (-0.38, 2.84)
	20-29	310 (6.2%)	174 (3.3%)	3.14 (2.29, 4.02)	114 (3.9%)	70 (2.8%)	1.19 (0.12, 2.22)
	30-39	218 (5.0%)	126 (2.2%)	2.96 (2.17, 3.81)	84 (3.0%)	48 (1.6%)	1.47 (0.68, 2.30)
	40-49	211 (3.3%)	178 (1.8%)	1.54 (0.99, 2.10)	104 (2.5%)	79 (1.6%)	1.00 (0.40, 1.57)
	50-59	237 (3.0%)	274 (1.9%)	1.05 (0.61, 1.47)	150 (2.4%)	154 (1.9%)	0.53 (0.02, 1.00)
	60-69	109 (2.3%)	213 (2.0%)	0.21 (-0.30, 0.69)	99 (2.3%)	158 (2.1%)	0.19 (-0.32, 0.72)
	70+	88 (3.2%)	104 (2.1%)	1.05 (0.40, 1.73)	75 (2.6%)	84 (1.5%)	0.91 (0.34, 1.54)
PTSD	15-19	19 (1.3%)	19 (0.9%)	0.40 (-0.29, 1.17)	6 (0.7%)	7 (0.7%)	0.03 (-0.76, 0.80)
	20-29	52 (0.9%)	38 (0.6%)	0.30 (-0.05, 0.61)	28 (0.9%)	23 (0.9%)	0.05 (-0.48, 0.55)
	30-39	72 (1.5%)	40 (0.6%)	0.91 (0.51, 1.31)	36 (1.2%)	22 (0.7%)	0.55 (0.05, 1.05)
	40-49	95 (1.4%)	103 (1.0%)	0.42 (0.07, 0.77)	57 (1.3%)	63 (1.2%)	0.14 (-0.33, 0.59)
	50-59	116 (1.4%)	200 (1.3%)	0.05 (-0.25, 0.34)	94 (1.5%)	127 (1.5%)	-0.03 (-0.42, 0.39)
	60-69	66 (1.3%)	165 (1.5%)	-0.19 (-0.57, 0.18)	67 (1.5%)	143 (1.9%)	-0.30 (-0.74, 0.14)
	70+	31 (1.1%)	78 (1.5%)	-0.34 (-0.78, 0.09)	30 (1.0%)	72 (1.3%)	-0.25 (-0.62, 0.18)
Chronic fatigue syndrome	15-19	58 (3.9%)	27 (1.3%)	2.90 (1.73, 4.14)	16 (1.9%)	5 (0.5%)	1.62 (0.57, 2.87)
	20-29	192 (3.3%)	40 (0.6%)	2.98 (2.43, 3.53)	80 (2.6%)	26 (1.0%)	1.86 (1.08, 2.60)
	30-39	209 (4.3%)	39 (0.6%)	4.00 (3.37, 4.65)	101 (3.4%)	27 (0.8%)	2.80 (1.98, 3.69)
	40-49	268 (3.9%)	120 (1.1%)	2.87 (2.35, 3.37)	153 (3.6%)	67 (1.3%)	2.39 (1.76, 3.01)
	50-59	330 (3.9%)	219 (1.4%)	2.46 (2.03, 2.94)	270 (4.3%)	152 (1.8%)	2.42 (1.85, 2.96)
	60-69	198 (4.0%)	208 (1.9%)	1.94 (1.36, 2.52)	203 (4.6%)	174 (2.3%)	2.17 (1.57, 2.83)
	70+	169 (6.1%)	117 (2.3%)	3.25 (2.43, 4.13)	154 (5.3%)	108 (2.0%)	2.81 (2.01, 3.59)
Fibromyalgia	15-19	15 (1.0%)	6 (0.3%)	0.75 (0.19, 1.34)	6 (0.7%)	5 (0.5%)	0.24 (-0.45, 1.02)
	20-29	36 (0.6%)	20 (0.3%)	0.32 (0.07, 0.57)	20 (0.6%)	20 (0.7%)	-0.10 (-0.57, 0.34)
	30-39	44 (0.9%)	30 (0.5%)	0.46 (0.14, 0.79)	27 (0.9%)	21 (0.6%)	0.27 (-0.20, 0.73)
	40-49	77 (1.1%)	92 (0.9%)	0.25 (-0.05, 0.56)	49 (1.1%)	52 (1.0%)	0.16 (-0.30, 0.56)
	50-59	83 (1.0%)	171 (1.1%)	-0.14 (-0.43, 0.12)	85 (1.3%)	114 (1.4%)	-0.02 (-0.41, 0.33)
	60-69	52 (1.0%)	165 (1.5%)	-0.46 (-0.84, -0.10)	60 (1.4%)	138 (1.8%)	-0.41 (-0.82, 0.00)
	70+	40 (1.4%)	80 (1.5%)	-0.10 (-0.57, 0.40)	26 (0.9%)	72 (1.3%)	-0.38 (-0.76, 0.01)
